# Supplementary material for: Deletion of the GAPDH gene contributes to genome stability in Saccharomyces cerevisiae
Source: Sci Rep. 2020 Dec 3;10:21146. doi: 10.1038/s41598-020-78302-5 (PMC7713361; doi:10.1038/s41598-020-78302-5)
Supplement: Supplementary file 1 — Supplementary Tables. [file 41598_2020_78302_MOESM1_ESM.xlsx]

## Sheet: Sheet1
	Table S1
	Yeast strains, plasmids and primers used in this study
	Strain name	Genotypes					Reference
	BY4742	MATa his3∆ leu2∆1 met15∆0 ura3∆0					57
	tdh2∆	MATa his3∆ leu2∆1 met15∆0 ura3∆0 tdh2D::kan					60
	sir2∆	MATa his3∆ leu2∆1 met15∆0 ura3∆0 sir2D::kan					60
	npt1∆	MATa his3∆ leu2∆1 met15∆0 ura3∆0 npt1D::kan					60
	qpt1∆	MATa his3∆ leu2∆1 met15∆0 ura3∆0 qpt1D::kan					60
	rtt109∆	MATa his3∆ leu2∆1 met15∆0 ura3∆0 rtt109D::kan					60
	sgs1∆	MATa his3∆ leu2∆1 met15∆0 ura3∆0 sgs1D::kan					60
	HMY368	MATa his3∆ leu2∆1 met15∆0 ura3∆0 hst3D::his5 hst4::hph + [PHM286]					20
	HMY415	MATa his3∆ leu2∆1 met15∆0 ura3∆0 sir2D::kan fob1∆::hph					This study
	HMY910	MATa his3∆ leu2∆1 met15∆0 ura3∆0 hst3∆:: his5 hst4∆::hph tdh2∆:: kan + [PHM286]					This study
	HMY1144	MATa his3∆ leu2∆1 met15∆0 ura3∆0 hst3∆:: his5 hst4∆::hph rtt109∆:: kan + [PHM286]					This study
	HMY1211	MATa his3∆ leu2∆1 met15∆0 ura3∆0 hst3∆:: his5 hst4∆::hph npt1∆:: kan + [PHM286]					This study
	HMY1215	MATa his3∆ leu2∆1 met15∆0 ura3∆0 hst3∆:: his5 hst4∆::hph qpt1∆:: kan + [PHM286]					This study
	HMY1219	MATa his3∆ leu2∆1 met15∆0 ura3∆0 hst3∆::his5 hst4∆::hph rtt109∆:: kan tdh2∆:: kan + [PHM286]					This study
	HMY1224	MATa his3∆ leu2∆1 met15∆0 ura3∆0 rtt109∆::kan tdh2∆::kan					This study
	HMY1226	MATa his3∆ leu2∆1 met15∆0 ura3∆0 sir2∆::his5 tdh2∆::kan					This study
	HMY1257	MATa his3∆ leu2∆1 met15∆0 ura3∆0 sir2∆::his5 tdh2∆::kan fob1∆::hph					This study
	HMY1258	MATa his3∆ leu2∆1 met15∆0 ura3∆0 sgs1∆::his5 tdh2∆::kan					This study
	HMY1346	MATa his3∆ leu2∆1 met15∆0 ura3∆0 hst3∆:: his5 hst4∆::hph qpt1∆:: kan tdh2∆:: NAT + [PHM286]					This study
	HMY1351	MATa his3∆ leu2∆1 met15∆0 ura3∆0 hst3∆:: his5 hst4∆::hph npt1∆:: kan tdh2∆:: NAT + [PHM286]					This study
	HMY1363	MATa his3∆ leu2∆1 met15∆0 ura3∆0 qpt1∆:: kan sir2∆::his5					This study
	HMY1367	MATa his3∆ leu2∆1 met15∆0 ura3∆0 qpt1∆:: kan sir2∆::his5 tdh2∆::NAT					This study
	HMY1468	MATa his3∆ leu2∆1 met15∆0 ura3∆0 TRP1::DR-CaURA3-DR					This study
	HMY1469	MATa his3∆ leu2∆1 met15∆0 ura3∆0 tdh2D::kan TRP1::DR-CaURA3-DR					This study
	HMY1470	MATa his3∆ leu2∆1 met15∆0 ura3∆0 hst3∆::his5 hst4∆::hph TRP1::DR-CaURA3-DR					This study
	HMY1471	MATa his3∆ leu2∆1 met15∆0 ura3∆0 hst3∆::his5 hst4∆::hph tdh2∆::kan TRP1::DR-CaURA3-DR					This study
	HMY1474	MATa his3∆ leu2∆1 met15∆0 ura3∆0 qpt1D::kan TRP1::DR-CaURA3-DR					This study
	Plasmid	Genotypes					Reference
	PHM286	HST3-13myc+ADE3 in YCplac33					20
	pAG61	Candida Albicans URA3 flanking to direct repeats (Aschbya gossypi) in plasmid (Amp)					This study
	PHM764	Direct repeat-CaURA3-Direct repeat in YIplac204					This study
	Primers	Target gene	Sequence				Reference
	HMP982	BNA2 primer for RT-qPCR: forward primer	5'-AGAAATCGTTGCTGACCTGCCCTC-3'				This study
	HMP983	BNA2 primer for RT-qPCR: reverse primer	5'-CCCAAGATCGTCTCATCCAAGTCC-3'				This study
	HMP984	BNA4 primer for RT-qPCR: forward primer	5'-CTGCCTTGCAGCTTTGGCATTCTC-3'				This study
	HMP985	BNA4 primer for RT-qPCR: reverse primer	5'-GTGGTGTCCAATCGAGGATCTTGTC-3'				This study
	HMP986	TNA1 cloning: forward primer	5'-AAGCCTACGGAAGTCACGTTCCAG-3'				This study
	HMP987	TNA1 cloning: reverse primer	5'-TCCCGTTCGGTGGCAAGTTC-3'				This study
	HMP897	ACT1 primer for RT-qPCR: forward primer	5'-TTCCAGCCTTCTACGTTTCCATCC-3'				This study
	HMP898	ACT1 primer for RT-qPCR: reverse primer	5'-CCAGCGTAAATTGGAACGACGTG-3'				This study
					Hanasaki et al., Table S1
